# Supplementary material for: Conversion of Polyethylene to Low-Molecular-Weight Oil Products at Moderate Temperatures Using Nickel/Zeolite Nanocatalysts
Source: Materials (Basel). 2024 Apr 18;17(8):1863. doi: 10.3390/ma17081863 (PMC11051393; doi:10.3390/ma17081863)
Supplement: Supplementary file 1 [file materials-17-01863-s001.zip]

Archive with 1 entries (1 files):
- materials-2919104-supplementary.pdf
